# Supplementary material for: Impact of a mobile decision support tool on antimicrobial stewardship indicators in St. John’s, Canada
Source: PLoS One. 2021 Jun 16;16(6):e0252407. doi: 10.1371/journal.pone.0252407 (PMC8208547; doi:10.1371/journal.pone.0252407)
Supplement: S1 Data — (XLSX) [file pone.0252407.s001.xlsx]

## Sheet: Raw Data 2018
Hospital	Specialty	Ward	Appropriateness
HSC	MED	4SA	1
SC	MED	7W	4
SC	MED	4W	1
HSC	GEN SX	5SB	1
HSC	GEN SX	5SB	1
SC	MED	4W	3
SC	MED	4W	1
SC	MED	4W	2
HSC	GEN SX	4NB	1
HSC	GEN SX	4NB	3
SC	ORTHO	6W	1
HSC	RAD ONC	4NA	1
HSC	RAD ONC	4NA	1
HSC	RAD ONC	4NA	1
HSC	RAD ONC	4SA	1
HSC	RAD ONC	4SA	4
HSC	RAD ONC	4SA	1
HSC	GEN SX	5NA	3
HSC	GEN SX	5NA	3
HSC	MED	4NA	4
SC	MED	7W	1
SC	VASC	5E	3
HSC	CARDIO	5SA	1
SC	ENT	4E	5
HSC	GEN SX	4NB	1
HSC	MED	4SA	1
HSC	MED	4SA	1
SC	MED	4E	4
HSC	NEURO	4SB	4
HSC	URO	5SB	3
SC	MED	4W	1
SC	MED	7E	3
HSC	GEN SX	4NB	1
HSC	URO	5SB	4
HSC	URO	5SB	3
HSC	MED	5NA	1
HSC	MED	5NA	1
HSC	GEN SX	4NB	3
HSC	GEN SX	4NB	3
HSC	GEN SX	4NB	3
SC	MED	7E	5
HSC	URO	5SB	2
HSC	GEN SX	4NB	2
SC	MED	4W	1
SC	MED	4W	1
HSC	CCU	CCU	1
HSC	CCU	CCU	3
HSC	NEURO SX	5SB	1
HSC	NEURO SX	5SB	1
HSC	NEURO SX	5SB	3
HSC	NEURO SX	5SB	1
SC	GEN SX	6E	2
HSC	PLASTICS	4NB	1
HSC	PLASTICS	4NB	1
HSC	CARDIO	5SA	4
HSC	GEN SX	4NB	2
HSC	GEN SX	4NB	1
SC	MED	7W	3
HSC	NEURO SX	5SB	3
HSC	NEURO SX	5SB	4
SC	MED	7W	3
HSC	MED	4SB	4
HSC	MED ONC	4SA	3
HSC	PLASTICSS	4NB	5
HSC	GEN SX	4NB	5
HSC	GEN SX	4NB	1
HSC	GEN SX	4NB	1
HSC	GEN SX	4NB	5
HSC	GEN SX	4NB	1
HSC	NEURO SX	5SB	2
SC	GEN SX	6E	1
SC	MED	7W	1
SC	MED	7W	1
HSC	CV SX	CV ICU	1
SC	MED	6W	4
SC	MED	6W	4
HSC	NEURO	4SB	5
HSC	CV SX	5SA SC	3
HSC	MED	4SA	1
SC	ENT	4E	3
HSC	NEURO SX	5SB	3
SC	ORTHO	6W	1
HSC	ORTHO	5NA	1
SC	ORTHO	6W	1
HSC	MED ONC	4NA	4
SC	MED	7E	3
SC	ENT	4E	4
SC	ENT	4E	1
HSC	CCU	CCU	4
SC	GEN SX	6E	3
SC	GEN SX	6E	1
SC	GEN SX	6E	3
SC	GEN SX	6E	1
HSC	URO	5SB	3
HSC	GEN SX	4NB	3
SC	MED	7W	1
SC	ICU	ICU	3
HSC	MED	4SA	1
HSC	MED	4SA	3
HSC	ICU	ICU	1
SC	ORTHO	6W	4
HSC	ORTHO	5NA	1
HSC	MED	4SA	3
SC	MED	4W	4
HSC	PLASTICS	4NB	4
HSC	URO	5SB	4
HSC	RAD ONC	4NA	4
HSC	RAD ONC	4NA	4
SC	ORTHO	6W	4
SC	ORTHO	6W	1
SC	MED	4W	5
HSC	CV SX	5SA SC	1
HSC	CV SX	5SA SC	1
HSC	NEURO SX	5SB	4
SC	ORTHO	6W	4
SC	MED	7E	3
HSC	MED	4SB	1
HSC	MED	4SB	3
SC	MED	7W	1
HSC	MED	4SA	1
HSC	RAD ONC	4NA	3
HSC	HEME	4NA	3
HSC	HEME	4NA	4
HSC	ORTHO	5NA	3
SC	THOR SX	6E	1
SC	MED	7E	1
SC	MED	7E	1
HSC	OBGYN	5NB	1
HSC	OBGYN	5NB	1
HSC	GEN SX	4NB	1
HSC	GEN SX	4NB	1
HSC	URO	5SB	1
HSC	ORTHO	5NA	1
HSC	CARDIO	5SA	4
SC	MED	7W	3
SC	MED	7W	3
SC	VASC SX	7E	4
SC	VASC SX	7E	3
HSC	ORTHO	5NA	4
HSC	CV SX	5SA SC	1
HSC	CV SX	5SA SC	1
SC	ICU	ICU	4
SC	ICU	ICU	3
HSC	MED	4SB	1
HSC	MED	4SB	1
SC	ORTHO	6W	1
HSC	GEN SX	4NB	3
HSC	GEN SX	4NB	3
HSC	GEN SX	4NB	1
SC	MED	7E	1
HSC	URO	5SB	1
HSC	URO	5SB	1
HSC	URO	5SB	2
HSC	HEME	4NA	1
SC	GEN SX	6E	1
HSC	MED	4SA	1
HSC	CV SX	5SA SC	1
SC	MED	4E	1
SC	MED	4E	1
HSC	NEURO SX	5NA	2
HSC	MED ONC	4NA	4
HSC	CV SX	5SA SC	2
HSC	CV SX	5SA SC	1
SC	MED	4W	3
SC	MED	4W	3
HSC	ORTHO	5NA	3
HSC	ORTHO	5NA	1
HSC	HEME	4NA	3
HSC	HEME	4NA	4
SC	ENT	4E	4
SC	ENT	4E	4
HSC	MED	5NA	1
SC	MED	6E	1
SC	MED	6E	5
SC	MED	6E	1
HSC	ORTHO	5NA	3
HSC	CARDIO	5NA	3
SC	MED	7W	4
HSC	MED	4SB	1
SC	ORTHO	6W	4
SC	VASC SX	5E	1
HSC	HEME	4NA	1
HSC	CCU	CCU	1
HSC	HEME	4NA	1

## Sheet: Raw Data 2019
Hospital	Specialty	Ward	Appropriateness
SC	MED	4W	1
HSC	ORT	5NA	1
SC	GEN SX	6E	3
SC	GEN SX	6E	3
SC	MED	5E	3
SC	MED	5E	1
HSC	HEME	4NA	1
SC	MED	7E	1
SC	MED	7E	1
SC	MED	7E	1
SC	GEN SX	6E	3
SC	ICU	ICU	3
HSC	ORT	5NA	1
HSC	HEME	4NA	3
HSC	HEME	4NA	3
HSC	MED	4SA	1
HSC	PSYCH	PSYCH	3
SC	MED	7E	4
HSC	MED	5NA	1
HSC	GEN SX	4NB	3
HSC	MED	4SA	2
HSC	MED	4SA	2
SC	MED	7E	5
HSC	MED	4SA	1
HSC	MED	4SA	1
HSC	GEN SX	4NB	1
HSC	GEN SX	4NB	1
HSC	ICU	ICU	1
HSC	ICU	ICU	1
HSC	GEN SX	4NB	1
SC	MED	4W	2
SC	MED	4W	4
HSC	GEN SX	4NB	1
HSC	HEME	4NA	1
SC	MED	7W	3
HSC	URO	5SB	3
HSC	GEN SX	4NB	1
HSC	MED	4SA	1
HSC	MED	4SA	1
HSC	MED	4SA	1
HSC	OBGYN	5NB	3
HSC	NEURO SX	5SB	1
HSC	NEURO SX	5SB	3
HSC	GEN SX	4NB SC	3
HSC	MED	4SB	1
HSC	MED	4SB	1
SC	MED	7W	1
SC	MED	4W	1
SC	MED	4W	1
SC	MED	7E	1
HSC	GEN SX	4NB	2
HSC	GEN SX	4NB	1
HSC	GEN SX	4NB	3
HSC	MED	4SA	1
HSC	MED	4SA	1
SC	ICU	ICU	2
HSC	MED	4SA	4
HSC	MED	4SA	1
HSC	ORT	5NA	4
HSC	HEME	4NA	3
HSC	HEME	4NA	1
HSC	ICU	ICU	1
HSC	ICU	ICU	1
HSC	ICU	ICU	1
HSC	ICU	ICU	1
HSC	ICU	ICU	1
HSC	HEME	4NA	2
HSC	ICU	ICU	1
HSC	ICU	ICU	1
HSC	ICU	ICU	1
HSC	MED	4SA	1
HSC	NEURO SX	5SB	1
HSC	ORT	5NA	2
HSC	ORT	5NA	4
HSC	ORT	5NA	4
HSC	GEN SX	4NB	1
HSC	GEN SX	4NB	1
HSC	CARDIO	CCU	4
HSC	ICU	ICU	1
HSC	URO	5SB	4
HSC	URO	5SB	4
HSC	MED ONC	4NA	1
HSC	MED ONC	4NA	1
HSC	NEURO SX	5SB	4
SC	MED	7W	4
HSC	MED	4SA	1
HSC	MED	4SA	1
HSC	HEME	4NA	3
SC	ICU	ICU	1
HSC	URO	5SB	3
HSC	URO	5SB	1
HSC	URO	5SB	1
HSC	GEN SX	4NB SC	3
HSC	GEN SX	4NB SC	1
SC	ORT	6W	1
HSC	PLASTICS	4NB	1
HSC	PLASTICS	4NB	1
HSC	PLASTICS	4NB	1
HSC	ICU	ICU	1
HSC	ICU	ICU	5
HSC	CVICU	CVICU	4
HSC	URO	5SB	4
HSC	GEN SX	4NB SC	2
HSC	GEN SX	4NB SC	1
SC	MED	7W	2
SC	ORT	6W	3
HSC	ICU	ICU	1
HSC	ICU	ICU	1
HSC	HEME	4NA	3
HSC	ORT	5NA	1
HSC	ICU	ICU	1
HSC	ICU	ICU	1
SC	MED	7W	4
HSC	GEN SX	4NB	5
HSC	GEN SX	4NB	4
HSC	URO	5SB	4
SC	MED	7W	3
SC	GEN SX	6E	2
SC	GEN SX	6E	1
HSC	MED	4SA	3
HSC	ICU	ICU	1
SC	ORT	6W	1
HSC	NEURO SX	5SB SC	1
HSC	CARDIO	5SA	1
HSC	CV SX	CV SX	1
HSC	MED	4SA	1
SC	MED	4W	1
HSC	ORT	5NA	4
HSC	ICU	ICU	1
HSC	ICU	ICU	5
HSC	ICU	ICU	3
HSC	ICU	ICU	1
SC	MED	7W	2
HSC	ICU	ICU	5
SC	MED	5E	1
SC	MED	7W	4
SC	MED	5E	1
HSC	HEME	4NB	1
HSC	HEME	4NB	1
SC	GEN SX	6E	5
SC	GEN SX	6E	5
HSC	GEN SX	4NB	2
HSC	GEN SX	4NB	3
SC	VASC SX	5E	4
SC	GEN SX	6E	3
HSC	ICU	ICU	1
SC	MED	7W	1
HSC	HEME	4NA	3
HSC	MED	4SB	1
HSC	MED	4SB	3
SC	ORT	6W	1
HSC	PLASTICS	4NB	4
HSC	ICU	ICU	3
HSC	ICU	ICU	1
HSC	ICU	ICU	5
SC	ICU	ICU	1
SC	ICU	ICU	1
HSC	ICU	ICU	1
HSC	MED	4SA	2
SC	MED	7E	3
SC	MED	7E	3
SC	MED	7E	2
HSC	URO	5SB	3
HSC	URO	5SB	3
SC	MED	4W	1
SC	ORT	6W	1
SC	ORT	6W	1
SC	ORT	6W	1
HSC	CARDIO	4SA	4
SC	GEN SX	6W	3
SC	GEN SX	6W	3
HSC	ICU	ICU	1
HSC	PSYCH	PSYCH	5
HSC	GEN SX	5NA	4
HSC	CARDIO	CCU	4
SC	GEN SX	4E	3
SC	GEN SX	4E	3
SC	MED	6E	4
HSC	CV SX	5SA SC	1
HSC	CV SX	5SA SC	1
HSC	HEME	4NA	3
SC	MED	7W	4
SC	MED	7E	3
HSC	GEN SX	4NB	5
HSC	ORT	5NA	1
HSC	ORT	5NA	1
HSC	OBGYN	5NB	4
SC	GEN SX	6E	2
SC	ENT	4E	4
SC	ENT	4E	4
HSC	NEURO	4SB	1
hsc	MED	6W	3
HSC	CV SX	5SA SC	1
HSC	NEURO	4SB	2
HSC	MED	4SB	1

## Sheet: Overall 2018 vs 2019
2018 Data N=184								2019 Data N=195
Optimal	88	0.48	Appropriate	97	0.53			Optimal	101	0.52	Appropriate	117	0.6
Adequate	9	0.05	Inappropriate	79	0.43			Adequate	16	0.08	Inappropriate	68	0.35
Suboptimal	45	0.24						Suboptimal	40	0.21
Inadequate	34	0.18						Inadequate	28	0.14
Not assessible	8	0.04						Not assessible	10	0.05

## Sheet: Subspecialty 2018
Surgical Specialties
NAPS	ortho	thoracics	vascular surgery	neurosx	ent	uro	obgyn	plastics	gen sx	total
1	9	1	1	0	1	3	2	2	16	35
2	0	0	0	0	0	2	0	0	3	5
3	3	0	2	0	0	3	0	0	11	19
4	5	0	1	1	3	2	0	1	0	13
5	0	0	0	1	1	0	0	1	2	5
										77
NAPS	medicine	heme	med onc	neurology	cardio
1	29	3	0	0	1
2	1	0	0	0	0
3	13	2	1	0	1
4	8	2	2	1	2
5	3	0	0	1	0
Critical Care						NAPS	Rad Onc	psych
NAPS	ccu	icu	cvicu	total		1	5	0
1	2	1	7	10		2	0	0
2	0	0	1	1		3	1	0
3	1	2	1	4		4	3	0
4	1	1	0	2		5	0	0
5	0	0	0	0
				17

## Sheet: Subspecialty 2019
Surgical Specialties
NAPS	ortho	thoracics	vascular surgery	neurosx	ent	uro	obgyn	plastics	gen sx	total
1	11	0	0	3	0	2	0	3	11	30
2	1	0	0	0	0	0	0	0	5	6
3	1	0	0	1	0	4	1	0	13	20
4	4	0	1	1	2	4	1	1	2	16
5	0	0	0	0	0	0	0	0	4	4
										76
NAPS	medicine	heme	med onc	neurology	cardio
1	32	5	2	1	1
2	7	1	0	1	0
3	9	7	0	0	0
4	8	0	0	0	1
5	1	0	0	0	0
Critical Care						NAPS	Rad Onc	psych
NAPS	ccu	icu	cvicu	total		1	0	0
1	0	26	4	30		2	0	0
2	0	1	0	1		3	0	1
3	0	3	0	3		4	0	0
4	2	0	1	3		5	0	1
5	0	4	0	4
				41

## Sheet: Inappropriate 2018 vs 2019
Totals	Allergy	Sx Prophylaxis >24hrs	Micro mismatch	Tissue Mismatch	Route	Dose/Frequency	Duration	Too Broad	Too Narrow	No indication
2018 Data	0	1	10	1	10	9	14	12	2	22
2019 Data	1	9	2	1	3	3	7	27	3	14
PipTazo	Allergy	Sx Prophylaxis >24hrs	Micro mismatch	Tissue Mismatch	Route	Dose/Frequency	Duration	Too Broad	Too Narrow	No indication
2018	0	0	2	1	0	5	0	4	0	2
2019	0	0	0	1	0	1	0	13	0	3
Vancomycin	Allergy	Sx Prophylaxis >24hrs	Micro mismatch	Tissue Mismatch	Route	Dose/Frequency	Duration	Too Broad	Too Narrow	No indication
2018	0	0	0	0	0	0	0	2	0	1
2019	0	0	0	0	0	0	0	4	0	1
Ceftriaxone	Allergy	Sx Prophylaxis >24hrs	Micro mismatch	Tissue Mismatch	Route	Dose/Frequency	Duration	Too Broad	Too Narrow	No indication
2018	0	0	1	0	1	0	2	0	1	2
2019	0	0	0	0	0	1	1	1	0	0
Cefazolin	Allergy	Sx Prophylaxis >24hrs	Micro mismatch	Tissue Mismatch	Route	Dose/Frequency	Duration	Too Broad	Too Narrow	No indication
2018	0	1	1	0	2	1	1	0	0	1
2019	0	4	0	0	0	0	0	0	0	0
Metronidazole	Allergy	Sx Prophylaxis >24hrs	Micro mismatch	Tissue Mismatch	Route	Dose/Frequency	Duration	Too Broad	Too Narrow	No indication
2018	0	0	1	0	4	1	0	0	0	1
2019	0	1	1	0	1	0	0	3	0	0
Ciprofloxacin	Allergy	Sx Prophylaxis >24hrs	Micro mismatch	Tissue Mismatch	Route	Dose/Frequency	Duration	Too Broad	Too Narrow	No indication
2018	0	0	3	0	3	0	0	2	0	4
2019	0	2	1	0	1	0	0	4	0	2
Mero/Imipenem	Allergy	Sx Prophylaxis >24hrs	Micro mismatch	Tissue Mismatch	Route	Dose/Frequency	Duration	Too Broad	Too Narrow	No indication
2018	0	0	0	0	0	0	2	4	0	0
2019	0	0	0	0	0	0	0	0	0	0
Other	Allergy	Sx Prophylaxis >24hrs	Micro mismatch	Tissue Mismatch	Route	Dose/Frequency	Duration	Too Broad	Too Narrow	No indication
2018	0	0	2	0	0	2	9	0	1	11
2019	1	2	0	0	1	1	6	2	3	8

## Sheet: P values
Medical Specialties Appropriateness
	2018 (%)	2019 (%)	P value
Appropriate	51.5	66.7
Inappropriate	48.5	33.3
Surgical Specialties Appropriateness
	2018 (%)	2019 (%)	P value
Appropriate	55.6	50
Inappropriate	44.4	50
Critical Care Appropriateness
	2018 (%)	2019 (%)	P value
Appropriate	64.7	83.8
Inappropriate	35.3	16.2
Overall Appropriateness (2-category)
	2018 (%)	2019(%)	P value
Appropriate	55.1	63.2
Inappropriate	44.9	36.8
Overall Appropriateness (4-category)
	2018 (%)	2019(%)	P value
Optimal	50	54.6
Adequate	5.1	8.6
Suboptimal	25.6	21.6
Inadequate	19.3	15.1
Percent Appropriateness
Antimicrobial	2018	2019	P value
Carbapenems	16.7	85.7
Cefazolin	71.4	77.8
Ceftriaxone	69.6	88.9
Fluoroquinolones	18.2	43.5
Metronidazole	33.3	53.8
Piperacillin-Tazobactam	51.9	43.8
Vancomycin	84.2	77.3
Reason for Inappropriate Prescription
	2018 (%)	2019 (%)	P value
Allergy	0	1.4
Dose/Frequency	11.1	4.3
Duration	17.3	10
Micro mismatch	12.3	2.9
No indication	27.2	20
Route	12.3	4.3
Sx Prophylaxis >24hrs	1.2	12.9
Tissue Mismatch	1.2	1.4
Too Broad	14.8	38.6
Too Narrow	2.5	4.3
Asymptomatic Bacteriuria Comparison Data
	2018 (%)	2019 (%)	P value
% of no indication	45.4	28.6
% of all inappropriate Rx	12.3	5.7
