# Supplementary material for: Impact of a mobile decision support tool on antimicrobial stewardship indicators in St. John’s, Canada
Source: PLoS One. 2021 Jun 16;16(6):e0252407. doi: 10.1371/journal.pone.0252407 (PMC8208547; doi:10.1371/journal.pone.0252407)
Supplement: S2 Data — (XLSX) [file pone.0252407.s002.xlsx]

## Sheet: BOTH SITES COMBINED
COMBINED ANTIMICROBIAL USE PER MONTH (DDD/1000 PATIENT DAYS)
(HSC +SCMH)
				2019									2020
	2019-01-01	2019-02-01	2019-03-01	2019-04-01	2019-05-01	2019-06-01	2019-07-01	2019-08-01	2019-09-01	2019-10-01	2019-11-01	2019-12-01	2020-01-01	2020-02-01	2020-03-01
piperacillin-tazobactam	54.2203	51.9347	57.8559	66.2665	72.3473	64.7799	67.7871	58.8983	39.0833	43.4555	52.5365	51.9967	52.5099	55.527	48.1981
cipro PO	22.2212	10.8561	16.2805	21.5902	11.7823	16.1054	18.319	22.2217	17.7754	13.7625	20.8962	23.7696	17.3041	14.6507	16.4191
Cipro IV	19.8267	10.091	24.8902	15.3196	26.7524	15.305	29.0095	16.1856	21.8071	13.3604	17.1881	32.5546	16.9217	16.693	16.3521
Moxi PO	14.1619	20.2647	20.4616	14.2683	9.00322	10.5417	6.65445	5.36964	7.91079	10.4268	7.25594	11.7771	12.1659	6.41279	6.14319
Moxi IV	6.42877	3.20513	3.45697	5.35061	3.76665	3.61152	3.37545	2.68482	0.762486	1.32544	2.35582	3.82995	2.02765	2.95975	2.45728
Levo PO	4.98463	9.56369	8.96945	6.10157	4.77722	7.80869	3.71299	4.79432	4.9085	2.6067	7.67998	4.40444	1.52074	3.40371	1.17279
Levo IV	3.26097	0.672043	3.59712	2.76917	1.10243	7.07662	0.867972	0.910921	1.04842	1.59053	4.09913	2.77671	0.37	0.2	0.167542
vanc IV	30.5367	26.5974	29.3142	44.2598	49.1043	45.2904	57.7925	47.1761	31.8576	42.2594	45.2318	41.555	41.3134	53.5221	35.8818
vanc PO	2.81259	2.48785	1.20293	0.897634	2.113	1.20791	0.590703	2.23535	1.45945	0.364496	1.31337	0.472759	0.898618	0.665943	1.73126
meropenem	12.7644	17.9384	24.1521	22.8574	21.5664	30.3075	32.332	27.7831	12.724	13.3207	17.9749	14.6735	19.3548	18.2024	16.4191
ertapenem	2.32926	6.51365	3.64384	3.75481	5.51217	7.02782	6.17224	5.27376	1.52497	3.62287	4.24048	2.29797	2.3	1.92384	1.19553
Amoxicillin - Oral	9.45682	9.61538	6.1665	8.26058	7.02802	5.22206	6.26869	3.49986	9.14983	6.93647	6.92612	2.72884	5.6682	8.04065	4.52362
Ampicillin - IV	6.80145	4.03226	22.0499	30.7425	18.0064	19.0825	16.2021	7.91063	19.2528	20.0141	18.2812	10.1494	30.6452	13.1709	13.8501
Azithromycin - Oral	16.3825	17.6627	16.7399	24.9538	20.5175	13.8279	16.8772	15.4217	14.5349	12.6653	16.7263	16.6762	14.3625	14.7987	18.0573
Azithromycin - IV	5.49707	5.16956	9.15631	5.16286	5.60404	2.73304	2.60392	2.49305	1.71559	3.71123	3.76932	3.5427	3.59447	4.7356	7.37183
ceFAZolin - IV	99.6925	110.215	78.763	89.6461	87.0311	80.462	80.3356	93.6491	84.1276	91.6321	78.8416	85.5675	90.3226	101.717	108.269
ceftAZIDime - IV	6.24243	5.78991	4.20443	5.86689	1.30914	2.87945	4.55685	6.66411	1.42966	8.041	5.34772	2.92034	2.94931	5.89483	4.43985
cefTRIAXone - IV	50.1258	49.2659	44.8005	67.305	50.2067	48.121	56.2253	45.8337	45.1296	39.5865	41.5567	41.0283	53.2719	45.9747	56.0147
cefUROXime -Oral	11.46	11.2696	15.1359	18.117	13.0455	12.3963	14.4662	12.5611	12.1998	12.3266	17.7629	9.95787	15.8525	9.27388	13.1799
Cefuroxime IV	0	0.0516956	0.467159	0	0	0	0.192883	0	0	0.265088	0	1.43623	0	0.0986582	0.781861
Ceftolozane tazobactam IV	0	0	0	0.100575	0	0	0	0	0	0.265088	0	0	0	0	0
cephALEXin - Oral	13.731	11.9417	8.56068	9.96198	12.5402	11.2128	15.1895	17.1757	6.40965	12.8568	10.3303	13.0936	10.3571	11.765	12.1328
Clarithromycin - Oral	3.44731	3.20513	1.72849	1.22031	0.275609	1.26891	0.964413	1.4383	1.8109	1.85562	0.659631	0.191498	2.58065	0.789266	2.0105
Clavulin Equivalent - Oral	19.6357	31.5085	12.4147	18.0583	16.192	17.6916	18.2515	24.8825	26.07	12.669	17.5155	25.8881	35	22.9874	22.0038
Clindamycin - IV	8.52511	6.68597	7.10081	5.86689	5.83372	4.27851	3.23078	3.27612	3.95539	3.87323	4.11484	6.92583	2.54992	3.94633	5.13794
Clindamycin - Oral	0.477499	1.66718	3.64384	0.445884	0.114837	0.536847	2.78474	1.03078	0.86971	1.72307	2.60319	0.670241	1.70507	0.875592	1.52184
Colistin IV	0	6.37579	8.09742	3.91126	28.0202	0	9.64413	0	0	1.32544	6.91042	8.61739	0	0	0
Cloxacillin - IV	36.8024	58.3127	74.652	53.6938	35.0023	19.961	47.7385	60.9838	57.4724	66.4487	32.0392	23.3627	15.3917	24.9112	24.0143
Cloxacillin - Oral	0.512438	0	0	0.445884	0.31006	0.219619	0.578648	1.46227	0.976935	0.265088	0.353374	0.813864	0.506912	0.690608	1.31241
Cotrimoxazole - Oral	13.3467	10.5201	11.422	13.2826	11.4148	7.29624	11.573	14.7425	10.2936	10.9349	15.5956	13.5484	9.81567	8.92857	9.01932
Cotrimoxazole - IV	0	0.0516956	0.583948	0.258143	0	0.195217	0	0	0	0	0	0	0	0	0
Daptomycin IV	0	0	0	0	0.656211	0	0	1.71226	1.53178	2.99802	0.841366	0.34196	0	0	0
Doxycycline - Oral	19.1	17.2663	23.7317	26.4714	23.1511	21.0835	19.674	11.5064	21.3496	15.2867	11.6849	8.23439	24.977	13.2202	16.1957
Erythromycin Oral	2.00317	1.26654	1.21461	0.187741	1.26321	1.07369	0	0.263688	0.428898	1.43589	0	0.0718116	0.230415	0.295975	0.530548
Erythromycin IV	0	0.0516956	1.58834	2.39369	0.780891	1.75695	1.92883	3.97929	2.04918	0.0883626	0	0	0.138249	0.493291	2.56897
Linezolid IV	0	0.620347	0	0.187741	0	0	0	0	0	0	0.518281	0	0.691244	0.54262	0.223389
Linezolid PO	0	0	0	0.0938703	0	0	0	0.287659	0	0	0	0.239372	0	0	0
Gentamicin - IV	4.16162	0.482492	1.37033	1.15773	0.857449	0.162681	0.900119	1.69399	0.381243	1.70834	0.753864	0.702158	2.76498	2.03894	0.0744629
metroNIDAZOLE - Oral	9.51505	6.91429	8.15192	7.32188	8.85393	7.49146	9.83701	12.9926	6.94577	8.58222	7.37373	7.241	5.41475	6.21547	9.06121
metroNIDAZOLE - IV	29.473	19.8167	16.0391	24.4063	29.092	10.9322	25.0747	18.2824	21.7308	22.7976	18.7209	21.0966	20.9831	28.0189	29.1522
Minocycline - Oral	0.116463	0	0.327011	0	0	0	0.385765	0.0479432	0	0.220907	0.0942329	0	0	0	0
Nitrofurantoin - Oral	7.75645	9.58954	13.3607	8.04938	6.24713	3.68472	7.9323	8.84553	4.86085	8.041	7.86845	4.78744	4.47005	5.5002	6.86921
PENICILLIN PO	0	0.372208	0.252266	0	0	0	0	0	0	0.0530176	0	0	0.165899	0.0295975	0.0670166
Penicillin IV	7.06544	11.7866	1.82192	2.45627	4.67004	3.66032	1.28588	0	0	0	1.06797	1.27665	3.68664	3.45304	3.16467
Tetracycline PO	0	0	1.63506	1.61926	1.10243	0.976086	1.30196	1.05475	3.00229	1.72307	0.0471165	0.0957488	0.184332	1.23323	1.45203
Tobramycin PF - IV	0.0745365	0.610008	1.25199	0	2.05175	0	0.289324	6.61617	0.857796	3.88796	0.31411	1.3724	0.430108	2.89398	0.595703
	MONTHLY AMU BY CLASS (HSC + SCMH)
	2019-01-01	2019-02-01	2019-03-01	2019-04-01	2019-05-01	2019-06-01	2019-07-01	2019-08-01	2019-09-01	2019-10-01	2019-11-01	2019-12-01	2020-01-01	2020-02-01	2020-03-01
Penicillins	134.495	167.562	175.213	179.924	153.556	130.617	158.112	157.637	152.005	149.842	128.72	116.216	143.574	128.81	117.134
cephalosporins	181.252	188.534	151.932	190.998	164.133	155.072	170.966	175.884	149.296	164.973	153.839	154.004	172.753	174.724	194.818
macrolides	27.33	27.3556	30.4276	33.9185	28.4413	20.6605	22.3744	23.5961	20.5395	19.7564	21.1553	20.4823	20.9063	21.1129	30.5391
fluoroquinolones	70.8842	54.6526	77.6558	65.3994	57.1842	60.449	61.9394	52.167	54.2127	43.0724	59.4751	79.1124	50.3101	44.32	42.7119
Tetracyclines	19.2164	17.2663	25.6937	28.0907	24.2536	22.0595	21.3618	12.6091	24.3519	17.2307	11.8262	8.33014	25.1613	14.4534	17.6477
Aminoglycosides	4.23616	1.0925	2.62232	1.15773	2.9092	0.162681	1.18944	8.31016	1.23904	5.5963	1.06797	2.07456	3.19508	4.93291	0.670166
Lincomycins	9.00261	8.35315	10.7447	6.31278	5.94855	4.81536	6.01553	4.3069	4.8251	5.5963	6.71802	7.59607	4.25499	4.82192	6.65978
sulfonamides	13.3467	10.5718	12.006	13.5408	11.4148	7.49146	11.573	14.7425	10.2936	10.9349	15.5956	13.5484	9.81567	8.92857	9.01932
glycopeptides	33.3492	29.0852	30.5171	45.1575	51.2173	46.4983	58.3832	49.4115	33.3171	42.6239	46.5452	42.0277	42.212	54.188	37.6131
other	46.7445	43.3166	45.6492	43.9704	72.8695	22.1083	52.4882	42.1204	35.0692	43.7442	42.2332	42.3238	31.5591	40.2772	45.306
Carbapenems	15.0936	24.452	27.7959	26.6122	27.0785	37.3353	38.5042	33.0569	14.249	16.9435	22.2154	16.9715	21.6548	20.1263	17.6146
TOTAL AMU all classes	554.95	572.242	590.257	635.081	599.006	507.269	602.908	573.842	499.399	520.314	509.391	502.687	525.397	516.695	519.734

## Sheet: hsc
DDD/1000 PT DAYS BY MONTH - HSC
	2019-01-01	2019-02-01	2019-03-01	2019-04-01	2019-05-01	2019-06-01	2019-07-01	2019-08-01	2019-09-01	2019-10-01	2019-11-01	2019-12-01	2020-01-01	2020-02-01	2020-03-01
piperacillin-tazobactam	57.8785	58.2337	66.6903	72.16	79.4185	62.5177	63.2548	62.9235	37.6381	50.2095	59.7762	56.8817	62.2453	51.0686	52.5224
cipro PO	15.1953	9.12409	11.0313	23.0343	11.5969	19.328	15.4218	14.3836	15.6332	9.84589	15.0787	17.0414	10.1768	12.7496	17.3498
Cipro IV	20.0385	12.128	23.2629	14.548	24.9625	8.81503	31.9156	16.8493	21.3203	12.8767	16.9231	36.5439	18.8856	24.8217	19.3182
Moxi PO	12.0862	16.283	8.45309	9.69865	5.1727	5.96098	7.73286	4.62329	6.96743	7.87671	4.72028	4.42635	8.00801	4.2796	2.43506
Moxi IV	2.10194	1.87161	2.36686	2.42466	3.0035	4.33526	1.05448	3.42466	0	0.856164	1.92308	1.77054	1.16783	2.1398	1.42045
Levo PO	6.21825	11.4168	8.19949	3.29061	5.08927	8.03829	2.81195	7.19178	6.35778	2.73973	6.29371	2.3017	1.08442	4.72539	0
Levo IV	0.350324	0.374322	3.12764	4.32975	2.00234	5.50939	0.966608	0.941781	0.348371	2.14041	7.43007	1.50496	0	0.356633	0
vanc IV	29.1207	15.5343	31.2342	63.734	52.8533	40.28	64.4112	46.4897	33.7485	43.4932	43.9248	44.7946	42.5425	45.4262	40.483
vanc PO	1.49982	2.08216	0.739645	1.03914	2.20048	1.08382	0.823814	3.1143	0.489897	0.631421	1.48601	0.763545	1.60577	1.03647	1.43314
meropenem	16.509	24.1437	35.4184	29.4423	33.998	40.7785	41.1248	38.1849	15.3283	19.0068	13.8549	11.5528	20.8542	23.1366	19.1254
ertapenem	3.32808	0.935804	1.85968	1.21233	2.1692	4.15462	4.04218	4.45205	1.91604	6.67808	6.99301	0.885269	0.333667	0.802425	1.62338
Amoxicillin - Oral	11.0352	8.04791	7.35418	8.91929	4.92241	6.21387	9.13884	3.76712	8.44801	9.23655	3.4965	3.6296	3.42009	6.95435	4.36282
Ampicillin - IV	4.99212	4.49186	14.3702	39.9203	26.6144	34.953	22.935	11.9863	21.599	10.4626	6.81818	18.7677	54.9716	22.0221	22.9302
Azithromycin - Oral	7.00648	13.4132	13.3841	16.3087	21.1358	13.8487	13.7668	4.56621	8.99959	12.2609	10.9266	12.8364	13.3467	13.9681	13.0208
Azithromycin - IV	1.70783	1.68445	6.42434	7.44718	4.00467	2.34827	2.10896	1.36986	2.09023	5.55828	4.1958	3.54108	2.66934	2.85307	5.07305
ceFAZolin - IV	92.4272	109.551	74.4999	81.8035	80.7609	82.3699	90.8026	100.171	98.531	91.2212	79.5455	78.3168	92.9819	90.9415	124.256
ceftAZIDime - IV	3.54703	3.36889	4.43787	5.54209	1.29318	2.21279	7.07381	10.7021	2.61279	7.92872	2.66608	5.84278	3.71205	4.72539	1.57265
cefTRIAXone - IV	41.6886	54.0895	42.0964	83.0447	51.0596	55.7262	60.1054	40.1541	44.7657	44.3028	40.7343	34.2599	53.2199	39.0514	33.888
cefUROXime -Oral	6.48099	2.80741	12.6796	8.31313	9.5111	7.22543	9.49033	8.73288	14.4574	10.6261	6.46853	4.24929	11.011	6.06277	2.23214
Cefuroxime IV	0	0	0.507185	0	0	0	0.219684	0	0	0	0	2.65581	0	0.0891583	0
Ceftolozane tazobactam IV	0	0	0	0	0	0	0	0	0	0	0	0	0	0	0
cephALEXin - Oral	11.0571	5.38087	7.90363	9.61205	12.6815	9.21243	13.0053	19.1139	13.6953	12.3222	8.52273	11.3978	9.92659	8.42546	7.33056
Clarithromycin - Oral	4.90454	5.80198	3.12764	2.25147	0.500584	2.34827	1.58172	0.513699	0	3.43306	1.22378	0	0	1.0699	0
Clavulin Equivalent - Oral	14.0786	29.3375	10.2705	11.5604	10.2203	16.1669	15.0044	17.2731	23.1885	8.43959	10.5988	12.6151	18.7896	17.4305	8.85248
Clindamycin - IV	7.53197	5.77079	7.26965	11.4498	2.36387	1.89668	3.74927	0.799087	3.68693	1.85276	2.12704	5.66572	1.80736	2.05064	6.56115
Clindamycin - Oral	0.087581	2.05877	1.05664	1.7319	0.208577	0.316113	2.5703	1.07021	0.60965	0.531306	1.55157	1.06232	1.12613	1.0699	0.253653
Colistin IV	0	11.5422	14.6526	7.21683	50.8927	0	17.5747	0	0	2.45218	12.8199	15.9348	0	0	0
Cloxacillin - IV	47.8192	70.7468	70.3297	42.4316	20.3571	10.8382	44.42	83.5616	73.3322	57.6672	43.3566	25.6728	15.015	17.7425	37.1347
Cloxacillin - Oral	0	0	0	0.822653	0	0.406431	1.05448	2.6113	1.7854	0.490436	0	0	0.583917	1.24822	2.38433
Cotrimoxazole - Oral	15.896	5.66161	8.45309	14.8078	12.8066	6.99964	12.6538	14.1695	10.4947	10.5853	18.6626	5.70999	7.42409	6.15193	9.48661
Cotrimoxazole - IV	0	0	1.05664	0.476273	0	0.361272	0	0	0	0	0	0	0	0	0
Daptomycin IV	0	0	0	0	1.19187	0	0	0	2.79916	2.04349	1.56094	0	0	0	0
Doxycycline - Oral	17.1659	13.4756	25.3593	22.6879	18.8553	18.2442	16.8717	14.0411	24.0376	18.9635	8.04196	7.79037	25.1919	14.4437	13.5958
Erythromycin Oral	2.36469	2.29272	2.1978	0	2.25263	0.361272	0	0.47089	0.130639	2.65653	0	0.13279	0	0	0.96388
Erythromycin IV	0	0.0935804	2.87405	3.89678	1.41832	1.89668	2.89982	6.25	1.30639	0	0	0	0.166834	0.891583	4.56575
Linezolid IV	0	0.935804	0	0	0	0	0	0	0	0	0.961538	0	1.25125	0	0.405844
Linezolid PO	0	0	0	0.17319	0	0	0	0.0856164	0	0	0	0.442635	0	0.980742	0
Gentamicin - IV	0	0	0	0	1.55682	0.301662	1.28881	4.3379	0.696743	0.109531	1.3986	1.29839	4.83817	0.416072	0.135281
metroNIDAZOLE - Oral	9.98424	6.08273	7.50211	9.04919	3.37894	4.24494	11.4236	10.1455	8.92702	8.5622	5.37587	6.66165	4.29596	3.96755	5.83401
metroNIDAZOLE - IV	46.345	23.0832	16.3426	24.7662	19.901	10.4769	23.9016	14.8402	23.3989	25.6117	21.7366	22.2498	12.9574	25.737	21.0363
Minocycline - Oral	0.0437905	0	0.507185	0	0	0	0.702988	0	0	0	0	0	0	0	0
Nitrofurantoin - Oral	9.32738	7.76717	11.4117	6.71112	3.46237	4.74169	13.4886	8.69007	4.00627	5.88524	8.65385	7.96742	3.92059	4.68081	8.11688
PENICILLIN PO	0	0.449186	0.152156	0	0	0	0	0	0	0.0980873	0	0	0.3003	0.053495	0.121753
Penicillin IV	1.60565	17.7491	1.74641	4.18601	0.556204	2.86007	2.34271	0	0	0	1.16608	2.21317	4.58792	4.30991	2.02922
Tetracycline PO	0	0	2.53593	2.98753	0.750876	0.0903179	0	3.59589	4.61592	3.18784	0.0874126	0	0.333667	1.69401	0
Tobramycin PF - IV	0.467683	1.10425	2.26543	0	3.72601	0	0.158172	2.41438	0.812867	6.53915	0.582168	0.495751	0.778556	5.23003	1.08225
TOTAL MONTHLY AMU (DDD/1000 PT DAYS) BY CLASS - HSC
	2019-01-01	2019-02-01	2019-03-01	2019-04-01	2019-05-01	2019-06-01	2019-07-01	2019-08-01	2019-09-01	2019-10-01	2019-11-01	2019-12-01	2020-01-01	2020-02-01	2020-03-01
Penicillins	137.409	189.056	170.913	180	142.089	133.956	158.15	182.123	165.991	136.604	125.212	119.78	159.914	120.83	130.338
cephalosporins	155.201	175.198	142.125	188.315	155.306	156.747	180.697	178.874	174.062	166.401	137.937	136.722	170.851	149.296	169.279
macrolides	15.9835	23.2859	28.0079	29.9042	29.312	20.8032	20.3574	13.1707	12.5269	23.9088	16.3462	16.5103	16.1828	18.7827	23.6235
fluoroquinolones	55.9905	51.1978	56.4413	57.3259	51.8271	51.987	59.9033	47.4144	50.6271	36.3356	52.3689	63.5889	39.3227	49.0728	40.5235
Tetracyclines	17.2097	13.4756	28.4024	25.6754	19.6062	18.3345	17.5747	17.637	28.6535	22.1514	8.12937	7.79037	25.5255	16.1377	13.5958
Aminoglycosides	0.467683	1.10425	2.26543	0	5.28283	0.301662	1.44698	6.75228	1.50961	6.64868	1.98077	1.79415	5.61673	5.6461	1.21753
Lincomycins	7.61955	7.82956	8.32629	13.1817	2.57245	2.21279	6.31957	1.86929	4.29658	2.38407	3.67861	6.72805	2.93349	3.12054	6.8148
sulfonamides	15.896	5.66161	9.50972	15.284	12.8066	7.36091	12.6538	14.1695	10.4947	10.5853	18.6626	5.70999	7.42409	6.15193	9.48661
glycopeptides	30.6205	17.6165	31.9738	64.7731	55.0538	41.3638	65.2351	49.604	34.2384	44.1246	45.4108	45.5582	44.1483	46.4626	41.9161
other	65.6566	49.4111	49.909	47.9165	78.8269	19.4635	66.3884	33.7614	39.1314	44.5548	51.1087	53.2563	22.4252	35.3661	35.393
Carbapenems	19.8371	25.0795	37.2781	30.6547	36.1672	44.9332	45.167	42.637	17.2444	25.6849	20.8479	12.438	21.1879	23.939	20.7488
TOTAL AMU all classes	521.891	558.916	565.152	653.031	588.85	497.464	633.893	588.013	538.776	519.383	481.683	469.877	515.532	474.805	492.937

## Sheet: scmh
DDD/1000 PT DAYS BY MONTH - SCMH
	2019-01-01	2019-02-01	2019-03-01	2019-04-01	2019-05-01	2019-06-01	2019-07-01	2019-08-01	2019-09-01	2019-10-01	2019-11-01	2019-12-01	2020-01-01	2020-02-01	2020-03-01
piperacillin-tazobactam	50.0633	44.1602	46.9421	59.292	63.6845	67.4393	73.2986	53.7757	40.8298	38.1851	44.0716	46.2439	40.493	61.0487	42.9037
cipro PO	30.205	12.9938	22.7652	19.8811	12.0094	12.3168	21.8423	32.1966	20.3641	18.8942	27.6983	31.6931	26.1017	17.0053	15.2795
Cipro IV	19.586	7.57681	26.9006	16.2328	28.9452	22.9348	25.4755	15.341	22.3953	14.6154	17.498	27.8565	14.4975	6.62544	12.7205
Moxi PO	16.5207	25.179	35.2966	19.6762	13.6958	15.9269	5.34302	6.31946	9.05073	13.8462	10.2208	20.4337	17.2982	9.05477	10.6832
Moxi IV	11.3455	4.851	4.80368	8.81328	4.70155	2.76067	6.19791	1.7433	1.68386	1.92308	2.86182	6.25521	3.08896	3.97527	3.72671
Levo PO	3.5828	7.27651	9.92063	9.42816	4.39493	7.53876	4.80872	1.7433	3.15723	2.59615	9.3009	6.88073	2.05931	1.76678	2.6087
Levo IV	6.56847	1.0395	4.17711	0.92232	0	8.91909	0.748023	0.87165	1.89434	1.05769	0.204415	4.2744	0.823723	0	0.372671
vanc IV	32.1457	40.2518	26.9424	21.2134	44.5114	51.1786	49.7435	48.0497	29.5727	43.125	46.76	37.7398	39.7961	63.549	30.2484
vanc PO	4.30434	2.98857	1.77527	0.73017	2.00583	1.35379	0.307224	1.1168	2.63103	0.0841346	1.11151	0.130317	0.0257414	0.207045	2.09627
meropenem	8.50916	10.2795	10.2339	15.0646	6.33688	17.9975	21.6392	14.5457	9.57693	7.64423	22.7923	18.3486	17.5041	12.0914	13.1056
ertapenem	1.19427	13.398	5.84795	6.76368	9.60752	10.4056	8.76256	6.31946	1.05241	0.384615	1.02208	3.96163	4.73641	3.31272	1.42976
Amoxicillin - Oral	7.66322	11.55	4.69925	7.48104	9.60752	3.29157	2.77837	3.15973	9.9979	4.23077	10.9362	1.66806	8.43621	9.38604	4.7205
Ampicillin - IV	8.85748	3.465	31.5372	20.0861	7.46116	0.424719	8.01453	3.37764	16.4176	32.0192	31.6844	0	0.617284	2.20848	2.73292
Azithromycin - Oral	27.0369	22.9075	20.8855	33.8184	19.7602	13.8034	20.6597	29.2366	21.2236	12.6603	23.5078	21.1982	15.6036	15.8274	24.2236
Azithromycin - IV	0.995223	9.47101	12.5313	2.45952	7.56337	3.18539	3.20581	3.92242	1.26289	1.53846	3.27065	3.54462	4.73251	7.06714	10.1863
ceFAZolin - IV	107.949	111.034	84.0295	98.9274	94.7125	78.219	67.607	85.349	66.7228	92.1154	78.0185	94.1062	86.9684	115.062	88.6957
ceftAZIDime - IV	9.30533	8.77801	3.91604	6.25128	1.3287	3.6632	1.49605	1.52539	0	8.17308	8.48324	2.18932	2.00617	7.3432	7.95031
cefTRIAXone - IV	59.7134	43.3125	48.1412	48.678	49.1619	30.6859	51.0793	53.0617	45.5694	33.9423	42.5184	43.578	52.2634	54.5495	83.1056
cefUROXime -Oral	17.1178	25.872	16.0819	29.7192	17.3753	18.4753	20.5172	17.433	11.5765	13.6538	30.9689	22.1018	21.8107	15.0177	26.5839
Cefuroxime IV	0	0.462	0.417711	0	0	0	0.160291	0	0	0.576923	0	0	0	0.110424	1.73913
Ceftolozane tazobactam IV	0	0	0	0.2196	0	0	0	0	0	0.576923	0	0	0	0	0
cephALEXin - Oral	16.7695	20.0393	8.82414	11.9133	12.3671	13.5645	17.8457	14.7091	9.36645	13.4856	12.4438	13.7354	10.8796	15.4594	18.0124
Clarithromycin - Oral	1.7914	0	0	0	0	0	0.213721	2.61495	3.99916	0	0	0.417014	5.76132	0.441696	4.47205
Clavulin Equivalent - Oral	25.9504	34.188	15.0637	25.7481	23.5078	19.484	22.2003	34.5664	29.5464	17.6442	25.603	41.519	54.964	29.8697	38.1056
Clindamycin - IV	9.65366	7.81551	6.89223	6.90032	10.0845	7.07864	2.60027	6.42842	4.70076	6.25	6.43908	8.54879	3.46365	6.29417	3.39545
Clindamycin - Oral	0.920581	1.18388	6.84002	0.20496	0	0.796347	2.67151	0.980606	1.18396	3.125	3.83279	0	2.4177	0.634938	0.465839
Colistin IV	24.2834	42.966	79.9916	67.0219	42.825	30.6859	51.293	32.251	38.3077	71.1538	18.8062	20.6422	0	0	0
Cloxacillin - IV	1.09475	0	0	0	0.689902	0	0	0	0	0	0.766558	1.77231	15.8436	33.7898	7.95031
Cloxacillin - Oral	0	0	0	0	0	0	0	0	0	0	0	0	0	0	0
Cotrimoxazole - Oral	10.4498	16.5165	15.0898	11.4778	9.70973	7.64494	10.2586	15.4718	10.0505	11.3462	12.0094	22.7794	12.7572	12.3675	8.4472
Cotrimoxazole - IV	0	0	0	0	0	0	0	0	0	0	0	0	0	0	0
Daptomycin IV	0	0	0	0	0	0	0	0	0	4.12115	0	0.74437	0	0	0
Doxycycline - Oral	21.2978	21.945	21.721	30.949	28.4137	24.4213	23.0819	8.28067	18.1015	10.9615	15.9444	8.7573	24.6914	11.7049	19.3789
Erythromycin Oral	1.59236	0	0	0.40992	0.0511038	1.91123	0	0	0.789308	0	0	0	0.514403	0.662544	0
Erythromycin IV	0	0	0	0.61488	0	1.59269	0.748023	1.08956	2.94675	0.192308	0	0	0.119342	0	0.124224
Linezolid IV	0	0	0	0.40992	0	0	0	0	0	0	0	0	0	0	0
Linezolid PO	0	0	0	0	0	0	0	0.544781	0	0	0	0	0	0	0
Gentamicin - IV	8.89066	1.078	3.06321	0.75152	0	0	0.427442	0.217912	0	3.59038	0	0	0.205761	4.04888	0
metroNIDAZOLE - Oral	8.98189	7.94063	8.95468	5.27772	15.5611	11.1489	7.90767	16.6158	4.65691	8.60577	9.70973	7.92327	6.79012	8.99956	13.0124
metroNIDAZOLE - IV	30.5202	15.785	15.6642	23.9803	39.861	19.6078	26.5014	22.6629	19.7151	19.4872	15.1949	19.7387	30.8642	30.8451	39.089
Minocycline - Oral	0.2	0	0.104428	0	0	0	0	0.108956	0	0.480769	0.204415	0	0	0	0
Nitrofurantoin - Oral	6.17038	11.7233	15.7686	9.63312	11.0384	2.44213	7.90767	9.04336	5.8935	10.5769	6.95012	1.04254	5.14403	6.51502	5.34161
PENICILLIN PO	0	0.2772	0.37594	0	0	0	0	0	0	0	0	0	0	0	0
Penicillin IV	13.2703	4.4275	1.91451	0.40992	9.70973	1.53323	0	0	0	0	0.95462	0.173061	2.58848	2.39252	4.55487
Tetracycline PO	0	0	0.522139	0	1.53312	2.01741	5.77046	0.217912	1.05241	0	0	0.417014	0	0.662544	3.22981
Tobramycin PF - IV	0	0	0	0	0	0	0	1.43822	0.912089	0.769231	0	0.312761	0	0	0
TOTAL MONTHLY AMU (DDD/1000 PT DAYS) BY CLASS - SCMH
	2019-01-01	2019-02-01	2019-03-01	2019-04-01	2019-05-01	2019-06-01	2019-07-01	2019-08-01	2019-09-01	2019-10-01	2019-11-01	2019-12-01	2020-01-01	2020-02-01	2020-03-01
Penicillins	131.183	141.034	180.524	180.039	157.486	122.859	157.585	127.13	135.099	163.233	132.823	112.018	122.943	138.695	100.968
cephalosporins	210.855	209.498	161.41	195.709	174.945	144.608	158.706	172.078	133.235	162.524	172.433	175.711	173.928	207.542	226.087
macrolides	31.4159	32.3785	33.4169	37.3027	27.3746	20.4927	24.8272	36.8635	30.2217	14.391	26.7784	25.1599	26.7311	23.9988	39.0062
fluoroquinolones	87.8085	58.9166	103.864	74.9539	63.7469	70.3971	64.4155	58.2153	58.5456	52.9327	67.7841	97.3937	63.8694	38.4276	45.3913
Tetracyclines	21.4978	21.945	22.3475	30.949	29.9469	26.4387	28.8523	8.60754	19.1539	11.4423	16.1488	9.17431	24.6914	12.3675	22.6087
Aminoglycosides	8.89066	1.078	3.06321	0.75152	0	0	0.427442	1.65613	0.912089	4.35962	0	0.312761	0.205761	4.04888	0
Lincomycins	10.5742	8.99938	13.7322	7.10528	10.0845	7.87499	5.27178	7.40902	5.88473	9.375	10.2719	8.54879	5.88134	6.92911	3.86128
sulfonamides	10.4498	16.5165	15.0898	11.4778	9.70973	7.64494	10.2586	15.4718	10.0505	11.3462	12.0094	22.7794	12.7572	12.3675	8.4472
glycopeptides	36.45	43.2404	28.7176	21.9435	46.5173	52.5324	50.0508	49.1665	32.2037	43.2091	47.8715	37.8701	39.8219	63.7561	32.3447
other	45.6724	35.4489	40.3874	39.3011	66.4605	33.1988	42.3167	48.8669	30.2656	42.791	31.8547	29.4488	42.7984	46.3597	57.4431
Carbapenems	9.70342	23.6775	16.0819	21.8282	15.9444	28.4031	30.4018	20.8651	10.6293	8.02885	23.8144	22.3103	22.2405	15.4042	14.5354
TOTAL AMU	604.5	592.733	618.635	621.361	602.216	514.449	573.113	546.33	466.202	523.633	541.789	540.727	535.868	569.896	550.693
